# Supplementary material for: Facial soft tissue thicknesses of Azerbaijan adult population: CT study
Source: PLoS One. 2026 Jun 5;21(6):e0348124. doi: 10.1371/journal.pone.0348124 (PMC13241017; doi:10.1371/journal.pone.0348124)
Supplement: S1 Table — (XLSX) [file pone.0348124.s001.xlsx]

## Sheet: data
№	Method	Sex	BMI	BMI group	Supraglabella	Glabella	Nasion	Rhinion	Supratip	Tip	Mid-philtrum	Supradentale	Infradentale	Mentolabial sulcus	Pogonion	Gnation	Frontal eminence (R)	Frontal eminence (L)	Supraorbital (R)	Supraorbital (L)	Infraorbital (R)	Infraorbital (L)	Inferior malar (R)	Inferior malar (L)	Alar lobule (R)	Alar lobule (L)	Nasal bone (R)	Nasal bone (L)	Zygion (R)	Zygion (L)	Condylion (R)	Condylion (L)	Gonion (R)	Gonion (L)	SupraM2 (R)	SupraM2 (L)	Occlusal line (R)	Occlusal line (L)	InfraM2 (R)	InfraM2 (L)
1	CT	1			5.6	6.3	6	3.4	9.6	5.1	14.4	10.6							6.8	6.8	5.6	5.6	18.6	18.3	4.4	4.3	1.9	1.7	14.2	13.6	14.4	14.4			32.1	31.7	22.7	21.8
2	CT	1			5	6	9	3.6	8.5	4.1	23.3	11.1							4.5	4.5	3.4	3.3	11.5	11.5	3.7	3.5	1.6	1.6	6.5	6.2	10	10.2			21.5	20.6	17.5	17.3
3	CT	1			5.3	6.1	7.6	3.4	7	4.4	15	11.6							6.8	6.6	5.6	5.5	14.6	13.9	4	4.1	1.8	1.7	9.5	9.5	11.8	11.6			32.2	32	21.5	21.8
4	CT	2			5.3	6.2	6.7	2.5	8.6	4.9	16.6	13.5							8.2	8.2	7.9	8.2	16.6	16.5	4.4	4.2	2	2	10.4	11	13.8	14			40.7	39.6	23.5	23.8
5	CT	1			6.3	6.2	8.2	3	8.9	6.9	17.4	11							8.6	8.6	3.9	3.9	15.5	14.3	4	4	1.4	1.4	15.1	15.1	17.1	17.3			24.8	23.3	22.5	21.7
6	CT	1			5.6	6.8	7.1	2.2	7.7	4.2	21.8	14							6	6.2	3.8	4.4	11.8	12.3	4	3.9	1.2	1.3	8.7	8.7	12.9	11.9			30.8	31.8	21.9	21.9
7	CT	2			6	7.3	7.7	2.6	10.2	5.3	10.7	8.1							7	6.9	6.4	6.4	16.5	16.3	5.1	5	1.3	1.3	12.1	11.9	11.7	11.5			31.1	31	22	21.9
8	CT	2			5.7	6	6.8	2.9	5.6	3.6	17.1	10.3							7.3	7.1	6.7	7.3	15.1	16.5	3.1	2.9	1	1	13.9	15.3	15.4	16			29.3	23.6	26.3	26.7
9	CT	1			7.9	8.6	9.5	3.2	7.3	4.7	17.2	11.5							6.6	6.6	5.5	6	16.2	16	3.4	3.5	0.7	0.6	12.8	12.6	14.4	13.8			32.2	32.8	25.4	25.7
10	CT	1			8.1	8.1	9.4	4.3	15.8	6.4	20.9	17.7							10.2	10.1	8.6	8.4	23.3	23.4	4.3	4.5	1.4	1.2	18.9	19.1	17.7	17.5			36.2	37.3	31.9	31.5
11	CT	2			8.6	8.1	6.6	2.6	6.5	4.2	12	9.2							4.9	4.9	5.3	5.3	16	13.9	3.8	3.6	1.7	1.6	11.7	13	14	14.6			28.8	29.9	23.4	23.3
12	CT	2			5.7	6.5	7.2	1.9	6.3	3.6	13.3	8.2							6.2	6.1	3.8	3.6	16	13.9	3	2.9	1	1.1	14.1	14.3	12.9	13.3			30.5	30.4	22	22.6
13	CT	1			5.9	6.5	9.2	5.8	17	9.6	19.4	14.1							5.9	5.9	4	3.4	21.3	21.2	5.4	5.2	2	1.9	16.6	18.8	15.1	15.7			32.8	33.1	29.3	29.5
14	CT	2			3.8	4.9	5.3	2.5	11.8	4.6	11.8	8.7							4.6	4.8	2.3	2.6	10.4	10.6	3.8	3.9	1	0.9	6.7	7.3	7.4	6.7			21.1	20.6	18.7	18.6
15	CT	2			6.3	7	7	2.1	8.7	4.5	13	9.2							7.4	7.5	7.5	7.1	17.6	17.8	3.9	3.7	1.8	2	12.9	12.9	15	15			32.8	31.2	26.4	24.5
16	CT	2			6.6	6.9	6.9	2	11	4.9	14.4	9.6							7.3	7.2	5.7	5.5	18.1	17.8	3.5	3.5	1.3	1.3	10.7	11.3	13.4	13.4			31.4	31	22	22.9
17	CT	1			5.9	6.9	10.5	3.5	7	4.7	13.1	15							6.4	6.4	6	6.4	13.6	13.2	4.2	4.1	1.8	1.6	11.3	11.3	13.6	13.6			34.9	34.4	25.5	22.7
18	CT	1			5.5	6.2	5.7	3	9.7	5.9	19.1	11.6							6.2	6.1	4.1	4	15.5	14.2	5	5	2.2	2.1	12.2	12	12.9	13.1			29.4	30.9	24.3	22.5
19	CT	1			4.5	4.9	7.1	3.5	7.5	3.9	15.7	11.5							6.2	6.1	3.7	3.6	13.1	12.8	3.6	3.7	1.5	1.5	10.7	10.9	13	12.7			26	30.6	23.2	22.3
20	CT	1			5.3	5.9	6.1	3.8	10.7	4.6	17	12.5							5.9	5.6	2.9	2.9	16.3	15.6	3.5	3.7	1.1	1.2	15.5	14.7	14.4	14.4			29.9	32.2	24	25.5
21	CT	2			5.8	6.5	6.3	1.9	8.8	3.9	11	9.6							6	6.7	3.9	4.4	11.9	11.7	3.7	4	0.9	1	11.1	13.3	15.3	16			29.4	33.6	22.2	23.2
22	CT	2			7.9	8.8	9.7	2.9	10.5	5.7	12	10.1							7.8	7.6	5.3	5.3	19	20.8	4.5	4.4	1.1	1.2	13.6	14.1	13.6	13.6			31.7	32.3	27.6	26.6
23	CT	1			6.8	7.8	9.1	3.9	9.5	5.8	15.8	12.8							7.8	7.8	5.8	5.8	17	16.8	4.5	4.5	1.4	1.4	13.2	14.5	12.4	12.7			32.1	32.8	22.7	23.6
24	CT	2			7.3	7.6	7.2	3.7	8.4	4.8	15.8	12.1							6.9	6.9	8.5	7.9	17.3	15.9	4.3	4.2	1.7	1.7	15.5	16.3	11.7	11.4			36.4	37.2	23.6	23.1
25	CT	1			6.4	7	7.8	3.3	8.4	4.6	19.4	14.9							7.9	7.9	4.7	5	12	12.9	4.5	4.5	1.5	1.4	14.9	14.1	13.8	13.3			29.8	28	21	20.6
26	CT	2			6.1	6.6	6.1	3.1	12.2	5.5	15.1	8.1							8.1	8.1	6	6.1	15.7	16.4	4.8	4.8	1.4	1.4	12.3	12.3	15.7	16.4			29	28.7	24.2	26.6
27	CT	1			7.1	8	10.6	2.9	9.3	5.1	19.4	14.7							9.7	9.5	9	8.8	17	17.9	4.4	4.4	1.7	1.5	18.7	18.3	20.5	19.7			36	35.8	26.5	28.2
28	CT	1			5.8	6.8	7.5	2.7	9.4	5.8	16.3	13.4							6.3	6.3	3.5	3.5	16	15.2	4.9	4.9	2.3	1.9	11.6	10.8	10.6	10.4			24.9	27.7	21.2	22
29	CT	2			5.5	6.8	6.8	2.5	9.6	4.8	13.9	14.1							8.2	8.4	7.8	7.9	15.4	16.2	4.6	4.8	1.4	1.5	15.3	15.3	15.2	14.5			38.7	39.1	27.2	26.5
30	CT	2			5.9	6.7	7.6	2.1	9.7	4.6	15.2	12.8							7.1	7.2	8.3	8	15.1	15.9	3.1	3	1.2	1.1	15.1	14.8	14.9	14.8			33.5	32	25.4	25.9
31	CT	1			4.4	5.3	6.4	3.8	11.1	4.7	15.5	12.2							5.5	5.7	5.9	5.9	11	12.2	4.2	4.7	1.7	1.6	12	12.3	14.4	14.6			30.4	31.5	19.5	22.1
32	CT	1			7.4	8.3	9	3	14.8	6.2	18.3	12.7							6.3	6.1	8.3	8	18.9	18.9	4.3	4.3	2	2.1	17	17.4	17.2	17.6			36.4	35.1	26	27.7
33	CT	1			6.9	7.7	9.5	3.2	10.4	8.5	11.5	11.8							6.1	6.5	3.6	3.8	13.1	12.5	5.3	5.1	1	1.2	9.4	10	16.1	16.1			22.5	22.4	21.6	21.3
34	CT	2			8.5	8.5	9	3.9	12.2	5.9	13.3	8.7							10.3	11	11.1	10.7	18.9	20	4.2	4.1	2.5	2.5	18.4	17.9	19.2	18.5			33.5	32.5	29.9	29.8
35	CT	1			6.3	7.9	8.2	3.5	8.7	4.1	19	14.6							6.3	5.7	7.4	7.4	16.4	17.8	3.6	3.7	1.8	2	17.7	17.7	14.2	14			34.3	33.6	31	31.3
36	CT	2			4.5	5.1	6.2	2	9.1	5	14.2	10.5							6.3	6.1	2.2	2	12.8	11.5	4.6	4.3	2	1.9	9.8	8.8	13.3	12.8			27.2	27.7	22.8	22.2
37	CT	2			9.1	9.9	8.8	2.9	9.8	4.9	12.8	9.4							8.5	8.2	6	5.9	16.9	17.7	4.2	3.7	2.3	2.5	13.8	15.5	14	15.3			37.2	37.4	24.8	24.1
38	CT	2			4.7	5.7	6.2	2.2	10.3	5	10.8	11.2							6.6	6.5	6.1	6	17	15.7	4	3.8	1.8	1.8	11	10.5	12.1	11.4			35.8	35.5	23.8	22.6
39	CT	1			4.6	6.6	7.2	4	10.3	5.2	16.6	11.6							5.8	5.9	3.4	3.7	17.2	17	4	3.9	1.7	1.7	11.6	11.1	15.2	15.7			32.5	30.7	23.8	23.5
40	CT	2			4.3	4	4.5	2.7	14.3	3.9	12.2	9.1							6.1	5.3	4.8	5.3	11.4	13.3	3.5	3.5	1.2	1.3	11	11	11.9	12.2			29.1	28.3	22.2	23.2
41	CT	1			5.8	5.6	10.2	3.6	10.5	5.7	16.2	11.6							7.1	6.8	4.8	4.4	16.4	16.9	4.8	4.6	1.2	1.2	13.6	13.9	13.6	13.8			27.3	28.4	21.7	21.7
42	CT	2			6.8	7.3	6.4	2.7	11.5	5	12.9	8.7							6.8	6.1	4.7	4.5	15.2	15.7	3.9	3.8	1.3	1.3	12.4	14	12.4	12.6			25.1	25.4	22.2	24.3
43	CT	1			6.1	7.4	9.3	2.5	13.4	5.9	18.2	15.8							10.1	10.4	9.6	9.6	17.1	17.4	4.5	4.4	1.5	1.4	14.8	15.4	16.2	16.8			33	34.7	27.4	26.9
44	CT	1			4.3	5.1	7.8	2.9	9.7	4.6	12.7	13							5.2	5.3	3.5	3.4	12	11.4	3.5	3.5	1.9	2	7.8	7.1	8.3	7.4			16.9	19.2	19.1	20.5
45	CT	1			6.9	9.4	8.1	4.7	12.1	7.2	21.1	19.3							7.3	7.3	6.1	6.1	17.9	18	5.2	5.4	1.9	1.9	17.5	17.2	18.6	18.6			40.2	41.1	28.6	28.7
46	CT	2			4.4	5.3	6.2	2.3	8.2	4.4	13.5	10.6							5.8	5.8	5.3	5.3	10.5	10.4	4.1	4.1	0.9	1	7	7.6	12.2	12.2			30.6	32.8	23.6	24.3
47	CT	2			6.1	7.2	6.7	2.6	11.3	5.3	13.4	10.8							6.7	6.5	6.7	7	16.1	15.6	3.9	3.9	1.1	1.1	12.5	12.2	13	12.5			34.1	34.7	26.1	27.7
48	CT	1			6.2	7.2	8.8	3.2	7.7	4.9	15.2	10.1							7.2	7.1	3.8	3.6	15.6	15.5	3.6	3.5	1.4	1.4	15.5	15.1	15.1	14.8			30.1	28.1	27	25.1
49	CT	2			5.5	6.4	6.6	2.8	11.2	4.7	13.7	8.2							4.9	5	6.6	6.6	14.2	13.7	4.1	4.1	1.3	1.5	8.4	8.2	8.8	9			26.4	23.7	18.1	19.9
50	CT	1			6.9	7.3	7.8	3.6	12.9	5.9	15	10.9							8.7	9	8.7	8.6	19.8	18.3	5.2	5.3	2	2.2	14.4	14.2	13	13			31.2	29.4	26.3	24.7
51	CT	1			5.9	7.5	8.9	3.6	10.8	6.2	18.3	12.4							5.6	5.7	5	5	12.5	12.6	5.1	4.9	1.1	1.1	9.9	9.5	11	11.5			32.5	35	26.3	26.4
52	CT	1			6.6	7.1	9.6	3.9	10.5	6.1	20.1	17							7.1	7.1	6	6.3	16.2	15.8	4.5	4.4	1.3	1.4	12.7	12.6	13	12.7			32	31.4	27	27.2
53	CT	1			7	8.6	10.8	3.3	11.1	5.2	15.8	11.6							7.3	7.2	8.1	8.7	19	19.5	4.6	4.8	1.9	2	15.4	15	17.6	18.7			30.6	34.3	25.6	26.7
54	CT	2			5.1	5.8	6.5	3.7	10.2	4.9	12.1	11.6							6.9	7.1	10.1	11.7	19.2	20.8	3.9	3.9	2.1	2.1	13.9	14	11.2	12.1			25.4	27.4	23.8	24.4
55	CT	1			6.5	7.9	9.3	3.1	10.5	7.9	14.2	11.9							7.2	7.2	6.9	6.8	15.4	15.1	4.9	5	1.8	1.6	12.6	13	13	13.6			34.5	35.6	28.4	26.5
56	CT	2			4.5	5.3	5.2	2.4	8.6	4.1	12.8	7.6							5.7	5.4	4.6	4.8	10.9	10.6	3.6	3.3	1.3	1.3	12.2	12.4	13.9	14.3			25.7	25.5	20.3	20
57	CT	1			4.6	5.1	7.5	2.6	8.7	5.1	15	10.6							5.2	5.6	5.3	5.4	11	10.6	3.6	3.5	1.4	1.4	9.8	11.3	11	10.5			20.1	19.4	18.2	16.9
58	CT	1			4.1	4.2	4.1	2.7	9.1	4.1	17.4	11.8							5.4	4.5	5.6	5.4	16.1	16	3.3	3	1.6	1.7	11.9	12.8	10.4	10.3			34.6	30.7	22	22.1
59	CT	1			6.1	5.8	7.4	3.9	8.9	3.7	12.7	12.3							5.3	6.1	5.3	6.3	8.5	9.5	4.5	4.5	1.8	1.8	18	18.6	14.4	14.2			39.3	39.4	29.2	26
60	CT	2			5.8	6.5	6.7	2.2	8.8	4.2	13	8.7							5.4	5.4	5.9	6	17	14.5	3.4	3.4	1.3	1.3	9.7	9.7	11.5	12			27.5	31.2	22.1	21.9
61	CT	2			6.4	6.7	6.4	2.8	7.5	3.8	14.1	9.2							7	6.9	5.8	6.2	13.6	14.6	3.5	3.5	1.1	1.1	9.9	9	9.8	9.8			27.5	27.4	20.6	21.8
62	CT	2			4.1	4.5	5.1	2.1	11.1	5.9	11.3	7.1							4.2	4.2	3.1	3	8.4	8.3	3.6	3.6	1	1.1	6.8	7	8.5	8.2			28.8	27.1	17.6	19
63	CT	1			5.4	6.1	8.8	3.8	10.6	5.5	15.4	9.2							5.6	5.9	4.8	4.8	14.5	14	4.8	4.8	1.9	1.9	13.1	13.3	14.6	15.4			25.1	27.1	24.1	23.7
64	CT	1			6.2	7	8.4	3.1	10.2	6.6	18.8	13.4							6.6	6.5	5	5.1	10.8	10.2	3.8	4.1	2.1	2.3	14.2	14.2	15.1	15.3			34.1	35	27	27.9
65	CT	1			5.4	6.1	9.5	2.3	6	4.3	23.2	12.2							4	4	3.4	3.3	15.1	14	3.8	3.8	1.6	1.6	11	10.7	12.5	12.7			33.7	32.9	21.7	23.7
66	CT	1			4	5.2	6	3.6	13.9	5.7	16.1	13.2							6	5.8	2.9	3	12.5	13.6	3.5	3.4	1.6	1.6	11.3	11.9	10.8	11.1			29.8	29.9	23.6	25.3
67	CT	2			6.4	7.3	8.2	2.6	10.6	6.5	13.3	10.8							6.6	6.4	6.2	6	14.3	14.5	3.5	3.3	1.5	1.5	13.2	14	14.9	16.2			28.1	29.2	24	25
68	CT	2			5	5.5	5.5	3.4	9.6	4.1	13.9	9.8							5.6	5.6	3.6	3.4	14.2	14.9	2.8	2.5	1.2	1.4	10.5	11.3	7.3	8.1			23.3	23.8	20.1	19.9
69	CT	1			7	7.3	8.7	5.4	15.1	8.9	11.9	12.9							7.1	7	6.7	6.5	16	16	6.5	5.6	1.6	1.9	14.4	14	16.2	16			25.5	27	26.2	28.8
70	CT	1			9	8.4	6.9	5.1	15.3	7.7	15.8	13							9.7	9.7	9.2	9.1	19.3	19	5.6	5.4	2.5	2.4	16.8	16.5	15.1	16			33.8	35.9	26.5	26.4
71	CT	2			6.7	7.8	8.6	2.7	10.7	6.3	11.8	10.8							7.6	7.7	6.1	6.2	15.3	15.6	3.5	3.7	1.8	1.8	13.4	13.3	14.7	14.6			26.6	31.6	20.8	21.9
72	CT	2			8.2	8.8	8.5	3.4	11	6.7	11.9	8.5							8	8	8.8	9.2	16.5	16.4	3.6	3.6	1.4	1.5	16.4	15.7	12.4	12.4			35	34.2	23.5	24.3
73	CT	2			8	8.4	8.5	3.7	11.4	7.2	12.9	10							8.3	8.3	5	6.2	17	17.7	5.1	4.8	1.9	2	13.2	14	15.1	19			34.6	31.9	26.9	27
74	CT	2			5.2	5.6	6.1	3.8	11.7	5.2	14.7	10.8							8.7	8.5	5.8	6.2	18.6	17.4	3.7	3.6	1.6	1.6	19.2	19	14.9	14.9			38.1	40.4	28	28
75	CT	1			5.8	6.1	7.7	3.2	13.2	5.5	14.1	10.1							7.1	7.1	6.6	6.5	17.6	16.5	4.1	4	1.6	1.5	10.9	10.4	15.9	15.4			36.7	35.9	24.6	23.7
76	CT	2			4.3	5.2	7.1	3.5	10.6	5.7	16.4	10							6.1	5.7	4.2	4.1	17.1	16.6	4.1	4.1	1.7	1.7	12.7	12.6	12.5	12.5			26.7	29.3	27.9	28.6
77	CT	2			5.5	6.6	6.8	3.4	11.5	6.4	15	9.5							7.7	8	4.1	4.2	10.9	12.4	3.7	3.8	1.7	1.6	11.8	12.1	14.2	14.1			25.1	25.4	20.7	21.6
78	CT	2			5.8	6.4	9.1	5.4	15.9	5.3	11.5	8.4							8.5	7.1	8.1	8.1	13.1	13.6	4.3	4.2	1.2	1.1	10.8	10.8	13.2	12.8			33.1	33.4	21.5	22.8
79	CT	1			5.7	7.2	9.1	2.6	11.4	7.2	17.4	11.9							7.1	7.1	3.7	3.4	16.9	17.2	4.3	4.3	2.3	2.4	17.1	16.9	20	17.5			36.5	34.2	28	28.5
80	CT	2			5.1	5.5	6.6	2	10.6	5.2	15.5	11.6							5.3	5.4	5.2	5.5	15.6	17.2	3.7	3.7	1.1	1.2	12.4	12.5	13.8	13			32.8	32.4	21.5	23.6
81	CT	2			7.1	7.9	7.6	2.6	7.8	3.9	12.5	7.4							9	8.7	11	12	14.6	14.1	3.4	3.3	1.4	1.4	17.8	19	17.1	17.6			31.1	28.3	28.6	27.9
82	CT	2			5.5	6	6.7	3	10.1	4.7	5.2	10.1							6.9	7.1	4	3.9	10.4	10.3	3.1	3	1.5	1.4	10.2	9.6	11.8	10.6			31.4	28.4	21	21.3
83	CT	1			5	5.5	6.1	3.7	11.2	6.8	16.5	14.8							5.7	5.9	7.3	7.7	15.3	15.2	3.2	3.5	1.1	1	8.9	9.5	10.2	10.6			33.6	31.6	22.7	21.1
84	CT	1			5.9	6.4	6.9	2.3	9	5.9	14.9	12.2							6.5	6.3	4.7	4.6	10.5	10.4	4.6	4.5	1.8	1.8	7.8	7.8	10.2	10.2			26.2	28.4	22	22
85	CT	2			6.2	6.8	6.9	3.3	7.6	4.1	13.6	9							7.1	7	5.2	4.9	15.3	16	3.9	4	1.8	1.7	13.6	13.8	10.9	10.9			30.6	28.2	23.2	23.9
86	CT	2			6.4	6.8	10.4	2.7	12.5	5.7	9.1	12.3							5.9	5.6	3.5	3.5	11.3	12.3	4.5	4.8	2.3	2.2	7.3	8.3	9.4	9.6			31.5	28.4	22.6	21.9
87	CT	2			7.8	8	7.6	2.8	10.7	4.8	15.7	12.5							6.1	6.3	4.2	4.7	12.2	11.4	4	4.1	1.7	1.7	14.5	15.3	14.9	14.3			28.1	29.1	23.5	24.2
88	CT	1			5.6	5.4	7.7	4.2	12.2	7.2	8.4	9.9							6.5	6.3	4.1	3.8	9.8	10.3	5.6	5.6	1.2	1.3	10.6	10.6	11.6	12			39.9	38.7	20.7	22.3
89	CT	2			7.9	8.5	9.3	2.6	9.3	4.3	11.6	9.3							7.5	6.9	8.4	8.3	14.6	14.2	3.4	3.6	1.1	1.2	14.3	14.5	12.9	13.4			27.2	28.4	22.4	23.8
90	CT	1			5.3	7.3	8.7	3.4	12.5	5.4	18.6	13.9							6.8	6.9	6.1	6.3	16.5	16.6	4.3	4.2	1.8	1.8	20.4	19.5	15.1	15.8			34.4	32.2	26.1	24.4
91	CT	2			6.7	7.1	6.8	3	9.3	5.1	13	9							8.4	8.6	6	6.4	13.3	13.6	4.5	4.6	2.2	1.1	15.9	17.3	13.4	13.5			23.7	24.2	23.7	25.3
92	CT	1			5.5	6.9	9.4	2.6	11.2	7.7	16.3	10.7							7.9	7.1	5.2	4.7	14.8	16.5	4.9	4.9	1.8	1.6	15	14	15.5	15			35.3	35.5	27	27.3
93	CT	1			6.8	7.9	11.2	5.5	11.8	5.5	15.4	13.4							8.4	8.5	6	6.1	15.7	15.7	5.2	5.1	1.2	1.1	15.7	16.2	15.7	15.9			27.2	27.5	24.2	24.1
94	CT	1			4.9	6.1	8.5	3.4	9	5	18.1	13.3							5.2	5	3.3	3.4	9.4	10.2	3.5	3.5	1.3	1.5	9.4	9.3	10.9	11.6			29.6	29.2	19.4	20.7
95	CT	1			4.8	5.8	7.4	2.1	12.1	6.2	22.4	13.8							6	6.4	3.6	4.2	12.4	11.3	5	4.7	2	2	9.4	11.1	12.5	14.7			27.9	27	21.3	21.5
96	CT	2			7.2	7.2	6.8	2.8	7.4	3.7	14.4	13.4							7.8	7.8	7.6	7.7	9.8	9.6	3.1	3	1.4	1.3	12.1	11.5	13.1	12.9			39.1	37.3	24.5	24.1
97	CT	2			4.1	4.3	7.1	2.2	9.4	4.9	9	10							4.9	4.8	4	4.1	9.9	10.6	3.9	3.9	1.2	1.2	10.9	12	9.5	11.2			27.2	30.6	21.7	21.9
98	CT	2			4.6	5.5	5.6	2.8	10.5	5.1	14.6	8.9							4.4	4.6	6	7.4	12	11.4	3.2	3.2	0.9	0.9	7.6	7.9	9	9.6			27.3	30.1	22.8	21
99	CT	2			5.7	6.6	6.3	2.6	11.6	4.8	14	9.2							6.4	6.7	5.5	5.5	13.3	13.9	3.9	4.1	1.6	1.6	10.1	9.8	12.1	11.8			30.6	32.5	24.2	22.8
100	CT	2			5.1	6	6.3	2.8	9.7	7.1	14.2	11.2							5.8	5.8	5.3	5.4	14.3	14.8	4	3.9	1.3	1.3	10.7	12	9.5	11.7			26.9	26.5	22.6	23.2
101	CT	2	27.6	2	3	4	5.4	1.8	5.5	5	12.2	8.7	9	10	9.9	9.8	3.4	3.1	7.2	6.8	5	3.8	12.7	10.3	4.6	4.5	1.2	1.2	10.3	10.4	10	14	12.5	14	24.5	28.8	18	18	16.4	16.8
102	CT	1	17	1	4.1	4.9	6.3	2.2	7	5.4	14.2	11.2	13	10.9	9.8	5.7	3.3	3.4	5.8	5.7	4	4.3	8.4	10.7	4.3	4	1.7	1.5	4.7	5	12.4	11.1	7.8	7	26.6	24.8	19.6	19.6	17	15.5
103	CT	2	26	2	5.1	5.1	6	2.6	6.6	4	14.4	9.5	11.3	9.1	8.1	5.9	3.6	3.7	5	6	6.2	5.6	16	14.9	3.7	3.4	1.8	1.9	10	10.6	11.2	11.9	17.3	18.5	23	24.6	26.2	26.2	23	22.6
104	CT	1	26.8	2	6.6	6.2	8.4	3.7	8.3	5	17.4	11	10.2	15.8	11.8	9.3	7.2	7.3	6	7.5	4.9	4.7	13.1	12.4	4.9	5.2	1.9	2	12.8	12.2	16.2	16.2	11.4	11.7	25.4	23.6	25.3	25.3	20.6	21.6
105	CT	1	33.3	2	7.1	7.4	10.9	5.9	11.2	8.3	17.9	14.1	13	13.4	11.6	9.3	10.1	9.8	10.2	10.2	8.6	8	19.8	17.8	6.2	5.2	1.4	1.6	12	13.2	16.2	15.5	21.2	21.5	34.1	32.4	32.4	31.7	26	24.1
106	CT	2	26.8	2	5.5	6.3	10.3	5.7	12.5	9.4	10.2	16.6	14.9	15.1	12.8	6.2	5.7	10.9	11.7	12.1	13	17.9	19.2	21.9	4.1	3.8	1.7	2.1	11.8	15	16.4	18.9	16.1	11.5	30.5	34.9	29.3	29.9	24.9	26.2
107	CT	2	31.6	2	5.3	5.1	7.7	2.2	7.2	6.2	10.5	9.7	10.1	10.8	10.1	7.2	3.3	3.5	6.8	6.5	6.8	7.4	9	10.8	5	4.9	1.8	1.8	12.1	13.1	11.5	10.7	15.5	14.7	24.4	25.2	21.7	23.7	20.2	22.5
108	CT	1	24.3	1	4.4	4.1	8.1	2.9	7.2	6.5	17.7	14.2	11.9	14	11.5	9.1	4.5	6.2	6.7	5.6	3.7	4.9	11.2	13.4	4.7	5	1.8	2.5	7.8	8.5	12.4	9.5	14	12.6	29.7	29.9	21.2	21.1	25.1	21.3
109	CT	1	24.5	1	7.9	6.5	9.7	2.8	9.1	5.1	13.8	10.8	12.7	16.6	12.6	9.9	7.2	8	7.1	7.6	6.4	6.6	14.6	14.7	5.1	4.5	2.2	2.1	13.2	14.4	13.5	16.1	18.7	17.4	33.1	32.6	25.6	25.8	26.3	23.5
110	CT	1	21.6	1	5	4.8	8.1	2.2	9.4	5.6	14.5	12.2	8.8	12.8	9.3	8.3	3	3.6	6	6	3.2	3.4	9.7	8.3	4.8	4.6	1.7	1.7	7	7.1	9.3	10.9	10.4	10.2	23.1	23.1	20	20.5	17.9	17.9
111	CT	1	25.6	2	4.2	5.1	7.6	2.3	6.1	5.4	15.8	12.5	16.5	11.4	11.8	8	4.5	4.8	6.5	7.2	3.8	4.1	11.1	11.7	4.1	4	1.7	1.6	11.3	10.5	14	12.6	19.3	16.9	37.5	26.2	22.5	21.4	23.9	20
112	CT	2	28	2	5.3	5.9	4.9	2.3	6.1	4.6	8.2	8	16.6	11.7	12.9	10.4	5.3	5.3	7.5	6.9	5.6	5.9	7.7	8.9	5.3	4.7	1.2	1.4	12	11.2	10.3	10.1	18.7	18.7	27.6	26	23	23.5	22.3	20
113	CT	1	23.9	1	4.7	4.9	6.1	2.7	6.2	4.5	13.8	8.9	10.6	15.8	14.1	7.3	15.5	14.8	5.4	5.5	4	4.6	10.3	10.5	3.6	4.5	1.8	1.9	11.5	10.1	13.8	13.2	5.6	5.7	24	29.6	21.4	21.9	19.6	19.7
114	CT	2	31.6	2	4.5	4.6	7	3.2	5.8	5.2	12.6	10.4	10.6	13.7	12.9	9.3	4.6	4.5	9.5	8.3	8.2	7.3	9.7	10.4	4.5	4.8	1.4	1.6	10.1	11.3	12.4	10.4	21	19	27.7	28.5	24	25	21	21.1
115	CT	1	21.2	1	6.1	5	8.6	2.7	6.4	5.5	19.2	17	16.7	15.3	12.6	8.5	4.9	4.7	6.4	6	5.3	5.7	17.3	17.2	5.3	4.9	1.5	1.8	8.9	9.9	12.1	12.7	15.2	13.8	29.9	28	20.9	19.7	22.9	21.7
116	CT	2	22.2	1	5.1	5.2	8.1	1.8	6.6	4.9	11.5	11.9	8.9	10.6	10	7.1	3.6	3.6	5.3	4.9	4.9	4.7	15.1	14.8	4.4	5	1.3	1.2	9.4	10.4	13.3	12.5	16.2	16.4	32.8	30.5	24.6	23.8	27.1	26.4
117	CT	2	15.9	1	3.9	4	5.7	2.4	4.9	3.8	12.4	10	12.5	11.1	10.4	3.9	2.4	2.4	5.1	4.7	3.9	4.4	9.7	9.3	3.2	3.3	1.3	1.4	6.2	6.3	8.6	7.6	7.5	7.9	15.8	14.9	16.1	15	12.2	11.4
118	CT	1	26.5	2	6.8	6.8	8.3	4.8	13	9.1	14.5	9.6	9.3	12.8	11.9	9.6	5.3	5.4	8	7.6	4.7	4.9	17.4	16.1	7	6	2.4	2.7	11	10.3	13.5	11.7	19.6	18.1	29.2	32.6	21.9	23.2	20	23.4
119	CT	2	25.7	2	6.1	6.2	8.1	3.2	9.8	7.4	16.9	13.3	11.1	13.3	13.4	14.6	4.6	4.2	7.1	6.5	5.8	5.1	16.2	15.2	4.3	4.3	1.6	1.6	13.8	14.8	12.9	12.9	15.4	16.2	28.9	31.6	28	27.2	20.4	23.3
120	CT	2	27.9	2	4.9	5.2	5.7	3	9	4.6	11.8	7.9	12.3	13.1	11.3	7.5	2.4	2.3	5.3	6.4	5.4	4.1	13.3	10.2	3.7	4	1.9	1.4	9.9	9.9	12.6	13.6	17.3	17.6	29.5	30.4	23.3	24.9	21.2	22.5
121	CT	1	24.2	1	5.4	5.4	7.4	3.6	10.1	7.6	5.3	11.1	11.1	13	12.9	12.4	3.8	4.5	8.7	8.8	5	4.8	16.8	16.5	5	5.4	1.8	1.8	14	14	12.5	13.6	22.1	17.9	27.5	27	24.2	24	22.1	21.9
122	CT	2	23.5	1	4.1	4.9	4.6	2.1	5.9	4.8	14.7	9.1	11.1	11.4	10.4	5.5	3.4	2.9	4.4	5.5	3.6	4.2	11.9	12.6	3.8	3.2	1.3	1.3	5.6	7	10	9.9	10.5	10	20.9	21.7	17.5	18.6	15.2	18
123	CT	2	26.6	2	4.8	5.6	9	3	9.1	6.7	12	9.8	11.2	14.3	14.7	6.6	3.2	3.4	6.7	6.7	5.9	5.7	17.4	16.3	4.2	3.8	2	2.3	12.2	14	14.8	16.9	18.7	18.8	31.9	30.5	21	23.1	22.5	21.5
124	CT	1	24.2	1	5.3	4.8	9.1	3.4	7.5	5	16.4	12	15.7	12.3	11	7.2	6.4	6.3	6.9	6.5	5.2	5	12.5	13.4	4.4	4.5	1.8	2	9.4	11	10.9	12.5	16.5	14.3	29.2	27.3	22.9	23.7	26.4	25.3
125	CT	2	25	2	5.4	6.6	9.3	2.4	8.7	5.7	9.7	9.5	9.3	10.5	11.7	9.4	7.7	6.3	8.7	10	10.6	13.2	18.6	18.6	4.9	4.9	1.1	1.1	12.8	15	12.3	12.2	15.5	14	18.5	21.8	23.7	25	30.1	34.8
126	CT	1	30.4	2	4.8	4.9	8.7	2.7	7.3	7.2	9	16.3	12.4	12.6	12.1	8	3.8	3.9	6.3	6.7	4.6	4.7	16.1	14.6	5.1	5.6	1.8	2.1	16.1	17.4	16.4	14.8	17.6	21.3	33.6	34.4	24	24.8	26.6	28.5
127	CT	1	19.9	1	5.6	5.1	7.6	3.4	10.5	6.5	15.8	9.9	7.6	13.6	11	4.5	3.5	3.5	6.7	6.9	4.7	4.8	14.1	16.6	4.3	3.9	1.5	1.4	6.9	9.6	12.9	13.1	7.8	8.7	22.7	23.7	19.2	19.5	13	16.2
128	CT	1	32.4	2	8.1	7.3	11.1	3.7	9.4	8.3	15.6	12.3	18	16.8	14.9	9.2	4.3	4.2	7.1	7.2	4.6	3.3	16.8	15.4	5.3	4.6	1.2	1.1	12.8	12.5	13.1	12.5	19	20.2	30.4	33.8	26.4	27.3	26.1	27.9
129	CT	1	18.5	1	4.7	6	7.6	2.8	9.5	5.3	13.4	16.1	14.3	13.1	10	7.4	3.2	3	6	5.6	3.2	3.1	7.4	7.2	5.3	5.1	2.7	2.6	9	8.8	8.6	9.5	8.2	9.1	18.1	20.6	18.7	19.2	12.7	15.4
130	CT	2	22.7	1	5.4	6.6	6.5	3.1	9.9	6.5	14.2	10.2	10.1	11.6	8.2	4.2	4.1	4.2	5.9	6.4	5	5.7	12.1	13.9	5	4.5	2.1	2	10.4	11.5	10.4	11.7	14.9	13.9	32.5	28.8	24.9	24	25.8	24.4
131	CT	2	22.9	1	5.8	6.1	4.4	3.7	8.5	4	8.4	14.3	10.9	13.1	11.5	6.3	4	3.8	9.1	8.8	9.3	8.4	12.4	12.4	4.7	4.5	1.5	1.7	9.9	9.2	11.7	14.4	19.4	19	30.6	32.5	22.5	22.3	25.1	26.3
132	CT	2	22.9	1	4.5	4	5.2	2.9	6.6	3.8	13	8.8	8.7	11.3	9.1	6.2	3.4	3.4	5	4.6	5.3	5.5	7.4	13.1	4.3	3.6	1.4	1.1	9.8	9.6	10.1	10	10.6	9.7	25.6	25.1	19.9	19.8	16.8	12
133	CT	1	25.6	2	4.4	5	6.1	2.5	10	4.9	14.3	10.9	12.1	11.7	9	6.4	3.8	4.1	6.6	6.5	4.3	4.7	16.1	16.3	3.9	4	1.1	1.1	12.7	11.7	14.3	13.3	17.9	20.7	31.2	32.3	23.9	23.3	25.5	29.8
134	CT	2	24.6	1	4.7	4.3	5.4	2.3	8.9	4.7	10.8	8.6	7.3	11.5	8.3	7.2	4	3.7	5.8	5.6	5.3	4.9	13.9	12.2	4	3.8	1.1	1	9.8	9.6	10.8	9.3	13.3	11.9	28.1	25.5	22.8	22.6	20.5	19.5
135	CT	1	25.1	2	5.8	7.9	7.7	2.6	8.5	5.6	15.3	11.3	14.6	12.7	14.2	15.1	3.6	3.1	8.1	7.4	5.8	5.4	14.6	15.6	4.8	5.4	2.1	1.7	13	13.5	12.2	11.7	14.6	14.4	28.8	28.4	19.1	24.1	27.9	25.7
136	CT	1	26.7	2	5.8	6	7.3	2.6	7.2	6	19.4	13.1	16.4	10.4	12	9.2	7	6.2	7.7	6.3	7.4	6.7	11.6	11.2	3.7	4.3	1.9	2.2	12.7	12.2	13.1	12.6	22.3	18.2	28.6	29.8	26.6	25.7	27.1	25.6
137	CT	2	30.5	2	4.6	5.4	6	2.1	5.3	4	13.8	8.1	11.2	14.5	13.2	7.8	5.5	5.3	6.1	5.9	6.7	6	13.4	10.4	4.3	3.9	1.9	1.7	10.5	8.6	13.9	12.4	17.3	14.3	24.7	26	23.2	22.5	20.5	21.1
138	CT	2	17.8	1	3.5	4	4.2	2.1	5.3	3.8	12.6	7.9	8.1	7.1	7	4.2	4.8	4.6	4.4	4.2	4.6	4.2	10.3	8.9	3.2	3.1	1.6	1.2	11.2	10.5	10.8	9.9	11	11.9	22.2	22.8	18.9	20.8	17.9	18.2
139	CT	1	27.3	2	7.4	7.1	8.9	2.7	8.1	5.6	11.6	10.2	16.4	12.3	12.9	10.7	7.8	8.2	8.4	7.6	5.5	4.6	14.6	14	6.1	5.6	2.1	2.9	11.5	11.2	16.6	16.6	19.3	18.2	22.8	24.9	25.9	25	23	23.4
140	CT	1	27.2	2	6.2	6	6.8	4.2	8	5.6	15.1	14.2	11.6	15.5	16.4	9.4	5.3	5.1	7.4	7.9	7.2	7.2	10.9	9.1	4.9	4.5	1.9	1.8	15.5	15.5	16	14.9	21.1	21.9	35	36.2	26.2	27.5	26	29.7
141	CT	1	23.9	1	4.5	4.9	5.1	2.6	10	5.8	16.9	12	14.6	11.6	9.3	6.4	5.1	5.4	6.2	6.4	3.9	4.5	9.9	11.1	5	4.5	1.3	1.5	9.9	11.8	12.5	11.9	11.5	10.9	21.9	24.9	19.3	18.3	17	17.9
142	CT	1	25.9	2	4.9	6.2	9	2.6	7.6	5.2	15.9	12.6	13.9	14.6	12.1	9.9	4.6	4.9	6.5	6.4	4.6	4.5	10	8.1	4.9	4.4	1.9	1.6	10.3	12.7	12.4	12.7	17.7	16.7	25.1	24.6	21.2	22.1	22	21.8
143	CT	1	28.7	2	7.3	6.4	6.9	3.7	8.2	5.4	20.2	16.8	13	19.4	15.1	9.4	7.1	6.8	8.9	8.6	7.9	7.7	14.4	14.7	4.3	4.8	1.3	1.4	14.1	13.6	16	15.3	16.2	18.8	26.1	29.4	26.8	28.4	25	28.1
144	CT	1	32.4	2	5.6	6.5	7.4	2.3	6	4.9	12	10.5	11.9	16.2	15.5	7.9	5.9	6.2	7.9	7.9	5.4	5.7	10.7	11.4	4.2	4.2	1.5	1.6	15.1	17.3	15.6	16.3	24.1	20.3	25.9	25.8	21	22.5	23.9	23.4
145	CT	1	22.8	1	4.9	5.7	6.4	2.4	6.9	4.4	12.5	9.2	13.8	8.6	9	6.6	4.8	4.4	6.6	6.2	4.6	4.7	7.4	8.4	3.3	3	2.2	2.1	10.8	11.1	9.9	11.5	12.6	12.2	32.6	33.9	24.1	25.8	21.9	25.8
146	CT	2	39.1	2	7	8.9	8.4	2.6	5.8	4.1	15.2	11.3	14.4	12.9	12.6	12.9	10.5	9.4	7.8	7.5	6	5.9	13.8	11	4.7	4.5	2	1.8	16.7	16.2	14.9	13	20.6	19.2	32.2	35.7	26.3	24.3	23.4	24.6
147	CT	2	31.3	2	7.3	7.5	6.2	3.1	11.4	5.9	10.4	8.2	11.1	11.9	11.6	10.1	6.1	5.6	7.6	6.8	4.7	4.7	13.7	13.6	3.8	3.8	1.2	1.3	13.4	12.8	13	12.7	22.2	20.3	26.1	24.3	27.3	25.5	23.5	20.7
148	CT	1	27.7	2	5.5	5.9	7.6	3.6	10.5	6.5	14.8	12.8	12.2	13.4	12.6	12.8	7	6.2	7.6	7.2	4.9	4.7	11	10.2	5.1	4.5	1.7	2	12.5	12.5	16.1	17.4	18.6	20.2	27.3	32.3	20.1	21.7	21.2	22.7
149	CT	2	33.1	2	7.1	7.9	6.8	3.6	10.1	6	8.3	11.7	14.6	11.9	12.1	10.8	10.4	9.6	9.7	8.9	9	9.1	14.6	15.7	3.8	4.2	1.5	1.4	14.9	14.5	16.8	15.2	19.6	18.1	29.6	32.3	27.4	25.5	17.1	21
150	CT	2	40.4	2	7.6	8.3	10	2.5	7.9	5.2	13.2	8.6	9.7	12	10.1	8.6	6.7	6.6	7.9	7.6	12.1	11.7	15	14.4	4.1	3.9	2.1	2.3	17.1	17.6	14.4	15.3	18.1	22.5	33.3	37	23.2	24.8	26.5	27.1
151	CT	1	27.8	2	5.7	6.5	10.1	4.2	8.4	5	18.6	12.5	11	13.4	12.4	10.1	6.9	7.1	8.2	8.2	7.4	7.4	13.9	14.5	4.7	4.3	1.3	1.4	14.2	17.1	14.8	14.8	18.3	17.4	34.2	31	26.1	28.1	29.8	25.2
152	CT	2	18.4	1	5.3	5.3	6.7	2.9	9.8	5.6	14	11.8	10.4	16.6	12.9	5.4	5.1	5.1	7.5	7.8	8.8	8.7	16.3	16.2	4.7	4.4	1.1	1	10.3	12.3	11.4	11.4	11.9	11.3	25	22.6	20.7	19.3	20.7	19.1
153	CT	1	27.7	2	6.7	6.1	9.7	2.8	10.3	6.3	19.1	14.9	17.3	13.9	12.8	8.8	5.8	5.2	7.6	7.2	3.5	3.8	14	12.8	4.4	3.9	2.6	2.5	14.9	14.7	15.5	14.4	21.7	21	32.1	31.7	26.5	26.9	31.1	29.3
154	CT	1	17.8	1	4.9	4.6	7.2	2.4	7.1	4.3	16.7	13.2	9.5	14.5	13.5	4.9	3.6	3.7	5	4.7	4.5	3.6	5.3	5.3	6	5	1.3	1.4	8.3	8	8	7.9	11.8	11.8	25.3	27.5	16.9	20.6	22.2	23.1
155	CT	1	24	1	4.7	4.8	6.3	2.3	6.2	4.2	16.3	10.6	16.9	13.8	13.4	6.5	4.6	4.7	7.6	7.2	4.2	2.6	9.8	9.8	4.6	4.4	1.4	1.4	9.3	9.5	10.3	11.7	14.5	16.8	22.7	26.2	22.1	22.5	21.2	20.2
156	CT	1	26.1	2	4.5	5.1	8.1	3.4	6.2	4.4	17	9.6	15.9	16.4	13.5	12.7	3.8	3.1	6.8	7.7	5.2	7.1	13.1	13.7	3.2	3.6	1.4	1.6	10.9	12.4	12.8	14.2	16.4	19.2	24.2	24.4	22.6	22.9	23.2	26.1
157	CT	1	25.9	2	5.3	7	6.4	3.2	8.6	4.1	19.8	15.3	14.1	15.1	11.6	10.7	5	5.2	6	6	4.1	3.8	9.8	12	5.2	5.1	1.7	1.4	10.4	11.3	13.1	12.7	14.8	16.8	17.9	21.6	21.3	23.7	17.7	18.9
158	CT	2	22.1	1	6	6.9	5.6	2.2	10.2	4.6	10.6	10.1	16.4	11.5	11.1	5	3.3	3.2	5.8	5.9	6.4	6.5	15.8	15.8	3.5	3.9	1.9	1.7	11.4	10.2	10.8	9	11.6	9.5	27.7	32.1	20.1	22.2	24.7	28
159	CT	2	32	2	7	7.4	7.7	3.9	11.8	5.8	12.6	11.4	9.5	16.6	13.7	10.8	6.7	6.4	9.6	9.1	8.3	8	18.4	20.7	5.1	4.5	1.6	1.8	14.5	16.9	15.1	14.5	17.2	14.3	28.1	25.1	26.9	26.5	24.1	22.7
160	CT	2	24.5	1	4.4	4.9	6.7	2.5	6.7	3.9	10.8	7.9	9.4	11.2	8.2	4.1	3	2.9	5.1	4.9	5.6	5.6	11.7	13.2	4	3.4	1.4	1.4	12.5	11.6	10	9.8	17.6	14.9	23.4	23	22.1	21.8	22.1	21.6
161	CT	2	19.2	1	5.8	6.8	7.3	1.8	5.5	4.3	13.4	9	9.5	11.5	11.1	6.8	3.8	3.3	6.7	6.4	3.2	3	12.9	12.8	3.9	3.8	1.8	1.8	10.2	9.3	11	10.8	13.3	12.6	26.3	24.1	22.8	21.7	20.8	23.6
162	CT	1	22.5	1	4.7	5.4	8.3	2.9	5.7	4.8	17.2	13.1	17.6	13.9	13.6	8.8	3.7	3.6	6.9	6.5	4.3	4.2	15.1	14.5	4.6	4.3	2.3	2.3	8.7	8.8	10.2	9.9	14.9	13.1	27.3	26.1	23.2	21.9	22.2	19.7
163	CT	1	19.1	1	4.8	6	7.8	2.5	4.3	3.8	17.3	11.1	8.6	10.4	7.8	3.8	2.8	2.8	5.5	5	3.2	3.5	9.5	8.9	3.8	3.7	3	3.4	5.1	4.9	7.9	7.5	4.5	4.7	18.9	18.9	15.6	15.3	14	13.6
164	CT	1	28.8	2	7	6.7	9	3.5	10	6.7	13.8	10.6	11.9	14.9	13.5	13.3	5.8	5.2	8.2	8	6.6	6.2	13.5	13.9	4.6	4.3	1.8	1.9	14.4	15.6	15.1	15.6	18.7	24.6	30.8	30.5	25.3	28.2	28	26.4
165	CT	1	34.5	2	9.3	8.1	9	3.4	9.7	5.6	14.6	12.5	14.6	18.6	16.3	12.9	6.8	6.2	9.6	8.8	9.4	8.4	20.5	16.8	4.5	3.8	1.7	1.5	17.7	19.8	13.4	16	21.3	26.5	31.1	31.5	31	34.7	30.3	33.7
166	CT	1	36.3	2	7.1	7.8	10.1	3.2	11.3	6.8	17.2	11.9	16.6	15.7	15.6	12.3	5.2	4.8	8.5	8.1	6	5.9	17.3	17.6	4.9	4.4	2.7	2.7	21.2	21.9	20.7	17.8	28.5	30.6	33.7	28.7	34.2	29.8	29	27.9
167	CT	2	23.2	1	5.4	6.2	8.8	2.6	9	6.5	12.3	9.5	13.1	9.7	10.4	10.2	4.5	4.4	6.7	6	4.4	3.6	12.3	10.3	4.1	3.6	1.7	1.3	11	9.6	14.2	11.2	12.4	12.4	21.9	20.9	22.2	20.7	24.3	23.8
168	CT	2	32	2	6.4	6.5	8.2	2.4	8.6	5.2	14.5	7.2	15.6	13.1	12.6	8.2	5.3	4.8	8.4	7.2	4.8	4.4	11.4	9.9	3.9	3.9	2.6	2.3	15.7	15	17	15.9	16	15.2	17.9	20.7	27.9	27.6	20.9	19.2
169	CT	2	30.1	2	5.9	6.6	7.2	3.8	8.8	4.7	16.5	13.1	14.1	13.2	11.3	7.2	4.6	4.4	8	7.4	10.4	10.4	13.7	13.5	3.8	3.7	1.8	1.8	14.3	14.3	12.4	14.6	14.6	13.7	37.6	33.5	23	21.8	22	21.8
170	CT	1	24.1	1	5.8	6.4	7.3	2.5	9.2	5.3	16.1	13.4	18.1	15.7	13.4	9.8	3.6	3.4	6.1	6	4.7	4.1	12.7	12.7	4.6	4.1	1.9	1.8	11.2	11.4	11.9	13.3	12.4	9.3	27	27.9	21.2	18.7	27.2	26.9
171	CT	1	29.7	2	6.4	6.8	8.9	3.1	8.5	5.2	15.4	12.9	12.5	18.5	16.5	14.2	4.1	3.9	8.2	7.8	5.5	5.3	17.4	18	3.9	3.8	2.2	2.1	13.1	13.4	13.5	12.9	16.1	16.4	35.6	36.3	25.5	24.3	30.5	32.8
172	CT	1	26.2	2	4.9	5.9	7.1	3.5	9.1	6.4	15.2	10.6	16.7	14.7	15	13.4	4.2	3.9	7.2	7.1	4.1	4	9.2	10.1	3.5	3.2	2	1.9	9.4	8.1	11.3	11.1	15.1	15.1	31.7	29.1	22.7	21.8	20.8	22.3
173	CT	2	46.9	2	8	8.6	6.4	3.1	9.4	4.5	14.4	10.7	10.3	13.1	11.6	6.8	4.5	4	9.7	10	10.4	11.4	16.4	18.2	4.4	4.2	1.7	1.4	18.1	16	19.1	16.8	15.2	19.8	31.7	36.9	23.8	24.4	21.5	28.5
174	CT	2	25.2	2	4.2	4.6	5.3	2.6	6.4	4.5	14.6	9.2	17.9	9.8	8.3	4.2	3.2	2.5	4.7	4.4	3.6	3.8	8.6	7.2	3.8	3.5	1.6	1.5	10.2	9.1	10.8	11.2	12.1	11.9	29.1	28.8	23.5	21.6	23.6	22.6
175	CT	2	24.9	1	4.5	5.2	6.5	2.8	8.6	6.1	12.9	8.6	13.3	12.2	11.8	6.7	4.4	4	6.5	5.6	4.5	4.3	11.4	9.2	4.6	4.4	2	1.6	9.6	9.9	12.6	12	12.7	13.1	19.8	19.6	24.6	22.6	27.6	27.5
176	CT	2	27.7	2	5.8	5.9	6.5	2.8	9.3	5.7	16.2	10.1	9.6	12.1	10.6	6.2	4.7	4.5	8.4	7.4	6.7	6.6	15.1	14.9	4.4	4.2	2.1	2.1	13.6	13.4	13.6	13.5	12.7	11.8	24.6	28.4	20.7	21.2	23	22.4
177	CT	1	32.2	2	8.1	8.4	9.1	4	11.6	7.4	13.8	15.1	15.9	14.4	15.8	18.5	6.2	5.7	8.2	7.8	9.9	9.7	15.4	12.3	6.7	6.2	1.8	1.2	12.6	13.3	16.2	16	22.1	21.6	34.9	28.6	25.3	22.1	30.9	33.7
178	CT	1	28	2	4.7	6.2	8.1	3.7	10	6.6	14.9	11.5	15	12.5	12.9	9.8	4.7	4.3	6.4	6.2	5.2	4.4	17.2	14.1	4	4.2	2.6	2.8	17.3	17.4	16.2	16	23.6	26.4	32.5	30.5	29.8	27.5	23.3	29.4
179	CT	2	23.7	1	8.5	9.1	9.5	2.3	8.5	3.8	14.1	9.4	14.3	11	10	6.7	4.4	4	8.3	8.2	6.4	6.4	14.9	14.2	3.6	3.3	2.2	2	11.5	12.4	12.3	12.3	14.8	12.3	26.4	21.8	22.8	21	21	18.9
180	CT	1	33.1	2	7.3	8.3	9.2	5.4	9.1	6.6	12.8	9.8	12.6	15.7	15.4	8.5	6.1	5.4	8	8	8.1	7.9	16.3	18.4	5	5	2.6	3.3	14.6	17	13.6	14.7	22.1	22.2	30.2	33.3	31	30.6	26	28.2
181	CT	2	22.2	1	5.2	5.4	5.6	2.2	5.3	3.4	11.3	7.3	15.3	13.2	12.4	5.2	3.6	3.7	6.3	6	5.2	5.7	10.3	8.1	3.2	3.1	2.1	1.5	13.8	12.8	14.3	13.8	12.6	14.1	24.7	24.1	21.4	21.6	28.3	29.8
182	CT	2	32.9	2	7.9	8.3	8.3	3.5	10.4	5.3	14.6	12.2	12	12.8	13	6.5	5.6	5.2	9.6	9.4	9.4	8.6	18.4	17.7	4.8	4.5	1.5	1.4	20.2	20.9	18.5	17.7	23.8	23.7	40	41.4	28.1	27.7	20.5	20.5
183	CT	1	19.4	1	4.3	4.6	5.1	2	7.3	4	15.2	11.8	9.5	12.3	8.9	4.5	4	3.6	4.7	4.1	3.7	4	12.3	13.7	3.1	3.4	1.4	2.4	6.3	7.5	9.9	11	10.9	10.5	23.5	23.6	18.7	20.3	22.3	19.5
184	CT	1	18	1	5.5	5.9	7.2	2.7	10.7	6.3	17.6	10.7	14.5	10.1	10.1	8.8	3.6	3.6	6.9	6.6	3.6	3.8	12.1	11.7	5.2	5.2	1.4	1.3	7.7	8.3	11.6	11.8	8.6	8.4	20.1	20.6	17.4	17.9	17.6	17.5
185	CT	2	16.5	1	4.7	5.3	5.7	2.1	9.8	5.2	13.8	7.9	17.7	11.5	10.1	7.2	3.1	2.7	5	4.9	4.3	3.8	8.8	7.7	3.3	3.3	1.7	1.4	7.6	7.9	7.7	9.4	10.3	11.6	24.7	25.2	22.1	21.9	23.9	23.9
186	CT	2	32.2	2	6.7	6	5.7	3.9	5.2	3.6	12.8	12	14.4	17.3	16.8	14.3	4.4	4.4	7.8	8.1	6.7	6	11.5	11	3.5	3.4	1.4	2	12.9	11.7	13.1	13	17.9	17.7	35.9	36.8	29.3	29.1	23.4	27.7
187	CT	2	19.9	1	5.8	6.9	6.7	2.4	6	5	12.8	11.1	9.4	10.7	9.5	6.2	3.5	3.5	6.6	5.9	4.4	4.3	9.9	9.4	4	4.2	1.7	1.3	9.4	7.8	12	10.9	13.4	13.2	25.6	26.6	19.9	18.8	22.5	22.5
188	CT	2	27.2	2	6.1	6.2	7.5	3.4	7.8	3.9	11	9.3	8.7	12.5	8.7	5.9	4.4	3.9	8.8	7.7	7.9	7.8	10.5	10.1	3.6	3.6	1.9	2.1	9	10.7	14.4	14.8	11.5	13.4	28.6	28.5	20	20.8	17.3	19.6
189	CT	2	30	2	4.8	5.8	5.3	2.7	5	4.1	10.7	6	7.8	14.7	13	11	4.4	4.2	6.8	7	5.2	5.3	12.1	12.3	3.7	3.6	1.4	1.5	11	8.8	12.4	12.6	20.1	16.9	30.4	31.5	25.8	25.8	25.7	23
190	CT	2	20.7	1	3.6	3.9	6.7	3.9	8.3	5.4	11.1	7.1	13.7	8.2	6.8	3.8	3.1	3	4.6	4.2	2	2	11.4	11	3.8	3.9	1.5	1.6	7.6	7.3	10.2	11.2	8.5	9.1	16.9	18.2	17.1	17.1	15.6	15.3
191	CT	2	21.8	1	4.7	6.3	5	2.2	10.7	6.1	17	10.8	10.4	12.1	13.4	7.9	3	2.6	6.2	5.8	4.5	5.1	9.4	9	5.5	4.8	1.1	1.3	9.8	8.9	11.5	11.3	14.3	13	27.5	25.5	21.2	21.1	22.7	20.1
192	CT	1	29	2	7.3	7.1	11.6	4	15.5	9.1	13.2	14.4	9.1	14.7	11.9	10.1	5.6	5.6	9.5	10.1	6	5.8	15.4	14.7	6.2	6.2	2.5	2.5	16.4	16.4	14.5	14.3	20.7	20.5	30.3	30.5	26.9	26.2	27.3	28.4
193	CT	1	26.8	2	5.4	5.6	6.1	4.1	9.4	6	16.3	12.4	11.6	14.5	13.9	9.5	4.4	4	5.5	5.5	3.3	3.6	11.6	12	4.8	5.2	2.1	2	10.9	10.7	12.8	11.8	14.3	14.8	23.7	23.1	22.9	21.4	18.4	20.2
194	CT	1	25	2	5	6.3	8.4	3.6	8.7	5.6	18.7	9.8	10.3	11.9	8.7	5.8	4.3	4.1	6.1	5.5	4.9	4.7	11.3	10.7	3.6	3.2	1.6	1.3	7.9	8.5	11.9	11.9	11.4	8.4	17.3	18.7	20.5	20.3	17.8	16.9
195	CT	2	20.6	1	7.3	8.4	6.7	2.1	7.9	4.5	16.1	10.1	9.2	11.7	10.6	6.2	3.8	3.7	5.6	4.3	5	5.1	10.1	9.3	4.1	4	2.1	2.1	9	9	9.8	10	15.3	15.5	24.7	25.4	22.8	22	22.9	23.5
196	CT	2	30	2	6	6.9	7.5	3.5	9	5.3	12.3	7.5	10.3	12.5	11.7	8.2	4	4.1	6.6	6.3	5.6	5.6	9.7	11.7	4	3.9	2.7	2.6	13	12	12.4	12.2	15.4	13.4	31.9	30.7	24	23.6	19.1	19
197	CT	1	21.8	1	5.1	6.5	6.3	2.4	4.8	4.5	12.8	10.5	15.9	12.2	10.7	6.8	3.6	3.6	6.4	6.6	4.1	4.2	12.3	11.1	4.4	4.4	1.6	1.7	8.1	9.2	11	10.8	11.8	11.9	23.7	23.2	19.5	21.2	21.4	21.1
198	CT	1	29	2	6.6	7.4	9.1	3.6	13.2	6	12.1	14.4	13.3	13.3	12.5	13.1	3.8	3.6	8.8	7.6	5.9	5	18.4	16.5	4.9	4.8	1.5	1.6	13.9	14.2	16.9	15.2	21.5	20.2	34.5	33.1	24.5	23.4	27	26.6
199	CT	2	29.3	2	5.9	6.4	7.5	3.1	8	5.2	12.7	10.6	11.7	10.2	10.5	11.5	3.7	3.6	7	7.2	4	4.6	16.4	17.8	4.2	3.9	2.7	2.8	15.7	15.4	14.1	15.1	18.2	16.7	29.4	28.3	24.5	25	27.3	24.5
200	CT	1	35.5	2	6.7	7.4	9.9	2.9	11.9	5.2	19.2	13.1	11.7	17.8	13.8	11.3	4.2	3.9	6.5	6.5	7.1	6.3	17.2	15.6	5.2	4.9	1.8	1.8	12.9	11.9	15	15.1	16.4	18.6	34.1	37.7	26.4	28.5	30.9	32.2
201	CT	1	20.3	1	4.8	6.1	8.3	2.4	7.6	5.2	13.3	10.5	15.3	12.3	9.9	6.5	3.8	3.4	5.8	5.7	4	3.2	14	13.2	4.8	4.9	2.2	2	9.2	8.6	10.6	9.8	8.6	11.6	17.4	19.1	20.2	20.7	17.8	21.4
202	CT	1	23.1	1	5.8	6.7	11.2	4.2	9.1	5.4	13.6	10.1	14	12.9	11.1	8.6	4	4.1	6.3	6.2	3.8	3.7	12.3	12.3	4.8	4.6	1.7	1.7	7.9	7.9	11.6	11.8	12.9	10.8	24.5	25.2	23.1	24	25.7	25.9
203	CT	1	31.8	2	5.9	5.9	7.2	3.6	9	5.4	14.6	13.7	10.4	13.5	12	6.9	4.8	4.7	8	7.3	4	3.4	15.5	14.9	4.6	5.2	2.5	2.8	12.8	11.4	12.2	11.2	16.6	15.9	30.2	26.8	24.8	23.7	26.6	23.9
204	CT	1	22.4	1	5.4	5.6	8	2.7	10.4	5.9	14.6	14.1	11.6	14.2	11.7	6.8	2.9	2.8	6.1	6	4.2	3.8	11	11.6	4.5	4.4	2.1	1.6	13.7	13.9	14.7	15.1	13	11.9	24.9	25.7	21.8	24.2	25	25.3
205	CT	1	19.9	1	5.1	6.9	7.7	2.9	8.7	6.1	14.8	11.7	9.9	11.3	10.6	7.7	3.2	2.7	6.9	7	5	5	13.4	14.2	5	5	1.8	1.9	12.2	12.6	12.7	12.8	12.3	13.6	26.1	26.5	26.1	28.7	22.5	22.9
206	CT	2	24.4	1	8.9	9	6.7	2.2	8.4	4.3	15.9	8.8	13.1	10	9.9	6.8	4.2	4	6.8	6.5	8.7	5.2	11.7	11.6	4.3	3.8	1.8	1.7	10.9	11.9	12.4	12.2	16.5	17.1	26.2	26.6	26.2	25.9	22.8	23.4
207	CT	1	31.1	2	5.3	5.9	8.9	3.4	9.9	7.1	15.6	10.5	12	14.9	13.8	9.4	3.9	3.5	6.7	6	4.5	3.9	14.8	13.1	5	4.9	1.9	2	12	12.2	15.1	14.9	15.9	16.2	35.2	33.2	28	25.9	22.2	22.8
208	CT	2	26.1	2	6.9	7.6	6.8	2.2	11	4.5	16	9.8	16	12.9	11.9	5.8	4.9	4.5	6.6	6.3	5.1	4.9	13	13.7	4.1	4.1	2.5	2.6	14	14.2	13.3	12.4	16.9	16.7	28.2	27	26	25.3	23.8	23.4
209	CT	2	23.5	1	5.4	5.4	6.7	3.4	9.5	4.2	14.6	8	8.4	10.8	9.1	5.5	3.8	3.3	7.6	7.3	6.6	6.8	14.4	11.4	4.2	4.2	2.6	2	10.3	11.2	13.1	12.5	14.5	13.3	29.1	31	21.6	20.7	22	21.6
210	CT	2	29.1	2	4.1	4.2	5.3	3.1	8.9	4.2	8.5	7.8	12.4	10	9.3	5.1	3.7	3.6	5.1	4.8	4.8	4.9	13.8	12.9	3.8	3.5	2	1.7	10.9	9.6	12.5	12.2	11.6	11.6	25.9	26.8	23.2	21.1	20	21.9
211	CT	2	22.8	1	5.5	5.3	5	2.3	8.8	4.6	13.7	10.3	7.8	11.9	10.6	8.2	5	5.1	7.2	7.1	5.5	5.4	9	10.3	3.8	3.6	1.3	1.2	11.1	10.7	15	14.4	17.2	16.4	31.7	31.4	25.1	23.4	28.4	27.8
212	CT	2	30.9	2	6.2	6.8	7.5	3.2	9.7	7.2	10.6	10	13.1	12.5	15.3	7.2	4.1	4	8.4	8.4	6.2	5.6	9.6	11.6	5.3	4.6	1.8	1.7	11.8	12	12	10.9	18.6	19.6	36.8	33.5	24.6	24.6	23	23.3
213	CT	2	22.5	1	5.1	4.8	4.5	2.1	10.5	7.6	11.4	9.8	8.8	13.7	7.4	5.5	2.9	3.2	5.9	5.7	5.7	5.8	8.7	8.4	5.6	5.8	1.5	1.7	8.2	8.5	10.6	11.2	11.2	10.9	24.6	25	19.3	22.3	20.5	18.1
214	CT	1	23.1	1	7.3	7.9	8.7	4	12.3	5.2	17.1	13.8	15.1	15.7	15.8	10.3	5.5	5.1	10	9.5	8.6	8.6	11.9	9.9	5.3	5	1.4	1.3	15.6	13.6	15.1	14.3	20.8	20.8	41.4	41.1	28.8	25.4	27.5	28.5
215	CT	2	19.6	1	6.2	7.2	6.4	2.6	13.9	5	12.6	10.7	8.1	10.9	9.6	5.7	3.8	3.7	6.8	6.6	5.2	4.8	11.3	9.2	3.9	4	1.7	1.7	10.7	11	11.2	12	11.7	9.9	25.5	24.4	20.6	20	19.6	18.6
216	CT	1	18.7	1	3.7	4.2	4.3	3.7	7.6	4.5	14.1	10.6	11.8	10.3	8.5	6.5	5.2	5.4	6.3	6.3	4.6	4.6	10	11.5	3.9	3.5	1.6	1.4	6.7	6.3	9.9	10.2	8.9	9	24	24.1	16.9	16.9	16.6	16.9
217	CT	2	33.1	2	6.4	6.9	6.1	4.1	11.2	6	12.8	11.2	9.1	14.5	12	7.6	5.5	5.5	8.5	8.3	9.4	9.5	16.2	17.6	4.8	4.4	2.9	3	14.9	15.5	16.1	15.8	19.8	21.7	32.4	33.8	25.7	27.3	19.4	18.8
218	CT	2	23.3	1	4.7	4.9	5.4	2.3	8.2	5.3	15.9	9.6	9.7	12.1	11.5	5.9	3.8	3.6	6.1	6	3.4	3.3	9.5	10.5	4	3.6	1.3	1.2	10.8	10.9	11.2	11.9	13	11.7	27.7	27.9	21.5	24	24	24
219	CT	1	20.9	1	4.5	5.7	5.6	3.2	10.7	5.8	17	14.4	10.4	10.1	8.5	7.4	4.7	4.6	5.3	4.9	5.7	5.4	14.8	15	4.3	4.2	2.4	2.4	11.2	10.8	12.8	12.9	9	8.5	28.2	29.3	24.3	22.5	22.5	22.5
220	CT	1	18.4	1	5.5	6.7	6.5	2.3	7.2	4.6	14.2	9.3	14.9	8.6	8.1	5.6	4.1	4.1	6	5.8	5.8	5.7	15	14.7	4.3	4.1	1.3	1.2	10.6	9.5	11.6	11.2	10	11.8	28.3	28.2	20	19.6	26.3	26.4
221	CT	2	15.6	1	4.3	4.9	5.5	3	5.4	3.7	17.3	9.9	11.3	13	11.5	4.8	3.1	2.9	6.1	5.6	6.4	5.9	14.4	14.1	3.3	3.2	1.2	1.2	9	9.3	9.1	8.7	13	12.1	25.5	25.2	20.3	19	22.4	22.1
222	CT	1	27.6	2	6.3	6.4	6.4	2.9	8.8	5	14.6	12.2	11.3	11.3	10.5	9.7	6.7	6.6	9.2	9	6.8	6.8	18.4	18.9	4.4	4.3	1.5	1.6	13	13.2	15.6	15.4	19.8	20.9	28.9	32.9	23	23.9	24.7	25.7
223	CT	1	27.3	2	5.3	5.4	6.7	2.6	7.7	3.8	11.6	9.2	8.2	10.6	9.8	7.5	3.8	3.5	5.8	5.9	4.7	4.4	15.9	14.6	3.7	3.7	1.9	1.8	12.5	13.6	16.3	17.5	11.3	11.1	26.5	22.2	19.8	22.2	19.6	20.1
224	CT	1	28.4	2	7	8	9.6	3.1	11.5	6.8	19.1	15	12.7	19.8	17.1	12.6	7.3	7.1	9.3	9.4	5.7	5.4	14.6	17	4.4	3.9	1.6	1.5	14.6	14.6	13.8	13.4	18.9	17.8	34.8	34.9	27.8	27.7	32	32.2
225	CT	2	35	2	5	5.2	5.6	2.6	12.4	7.4	10	8.7	8.9	12.6	10.4	4.4	3.7	3.4	7.5	6.9	7.4	7.5	13	12.4	4.2	4.1	1.7	1.6	11.4	12.3	13.9	13.4	16	18	26.7	27.1	23	22.4	20.5	22
226	CT	1	26.4	2	6.7	5.8	8.1	2.8	9.4	5.1	12	11	10.6	13.3	10.9	8	4.7	4.5	6	6.5	6	5.9	20	19.2	3.7	4.1	1.9	1.7	14.6	14.6	12.4	13.8	15.2	14.9	32.7	33.8	25.2	24.9	21.4	22.4
227	CT	1	19.1	1	4	4.7	6.3	3.2	7.2	5.3	12.4	9.6	13.2	11.6	11.1	6.1	4.4	4.1	5	4.7	5.3	5.2	16.2	14.6	3.8	3.6	2.5	2.5	6.1	6.3	7.6	7.7	5.9	6.7	18.4	18.5	17.5	18.4	12.5	12.4
228	CT	1	28.4	2	4.6	4.7	6.7	1.8	8.8	5.3	9.7	9.5	12.3	14.6	12.4	7.8	3.3	3.5	5.5	5.4	3	3.1	12	11.7	4.1	3.9	2.1	1.9	15.4	14.8	14.6	13.2	22.5	20.7	25.2	25.4	19.1	19.1	28.2	28.2
229	CT	2	31.6	2	6.9	8.1	8.1	2.4	9.5	5.2	14	8.5	7.6	11.6	8.9	5.6	4.3	4.3	7.7	7.4	9.4	9	13.3	14.8	2.7	2.6	1.7	1.9	13.7	14.3	16.9	16.5	15.1	14	30.6	31.6	28.5	27	23.7	23.3
230	CT	1	28.9	2	7.1	7	9.7	5.1	9.1	6.9	15.4	16	10.5	17.6	14.8	13.4	3.2	2.9	8.4	8.6	4.7	4.6	19.3	19.6	4.5	4.4	2.3	2.2	14.3	14.6	14.4	13.1	15.2	15.5	32.8	32	27.5	27.5	29.1	29.1
231	CT	1	27.4	2	5.5	5.1	7.7	4.3	11.3	6.1	15.4	11.5	11.4	16.2	12.8	9.8	4.6	4.5	7.1	7	6.3	6.7	19.9	19.9	3.4	3	2.4	2.3	9.6	10.6	14.7	14.3	14.4	17.4	27.2	29.7	22.8	22	19.8	19.8
232	CT	2	21	1	5.4	5.6	8	2.1	5.6	3.8	15.5	9.1	11	11.4	11.2	7.5	3.9	3.8	5.9	5.8	5.5	5.4	14.2	14.1	2.8	2.8	1.5	1.3	11.5	11.5	11.4	11.3	12.7	12.9	27.3	26.8	22.9	22.6	22.5	22
233	CT	1	29.1	2	5.1	4.9	6.4	2.4	5.8	4.6	14.5	13.2	11.4	15.8	13.4	10.1	6.4	6.4	4.6	4.6	6.6	6	17.9	16.9	3.3	3.4	1.6	1.8	12	13.2	13.1	13.6	14.8	14.8	37.1	37.3	22.1	25.4	26.8	27.8
234	CT	1	26.8	2	5.9	7.5	10.4	3.2	8.2	6.2	18.3	13	18.6	15.4	13.4	11.9	4.8	4.3	7.5	7.4	4.4	5.2	16	17.6	4.4	4	1.6	1.6	13.5	14.4	14.9	15.5	18	19.7	32.3	32.4	25.5	23.3	25.9	26.8
235	CT	2	21.1	1	5.2	5.4	5.7	2.3	6.4	3.3	10.8	8.4	10.9	12.7	12.1	11	3.6	3.4	6.8	6.5	5.9	5.7	15.1	15.8	3.1	3.1	2.2	2.2	9.2	9.1	10.3	11	11.4	10.7	28.3	26.2	23.8	23.9	21.2	21
236	CT	2	32.8	2	7.8	7.5	7.5	4.7	12.6	9.4	11.7	9.2	11.2	10.5	9	7	3.1	2.9	9	8.8	8.7	8.7	17.5	18.2	4.5	4.4	2.8	2.8	10.9	11.5	14.9	14.9	13	12	26.2	26.1	22.6	20.7	18.5	19.8
237	CT	2	27	2	3.8	4.6	5.8	2.2	11.6	6.2	12.4	9.5	10.4	10.1	8.4	6.2	3.8	3.7	6.1	6	4.7	4.8	14.1	15.2	3.3	3.2	1.7	1.9	9.5	10.1	11.8	11	15.3	15.3	30	29.4	21.3	22.9	21.6	21.6
238	CT	1	22	1	6.3	5.7	8.3	4	11.3	4.7	20.1	12.9	12.9	11.2	9.8	9.4	3.6	3.5	6.3	6.1	4.1	4.2	13.4	12.9	5.3	5.5	1.6	1.7	8.9	8.8	12.2	12.2	13.5	12.9	27.8	27.8	24	22.7	25.3	26
239	CT	1	26.3	2	5.7	5.9	8.5	3.2	10.8	5.5	20.7	15.6	10.9	11.7	10.6	8.3	4.1	4	8.8	8.5	5.4	5.1	15.6	15.5	4.7	4.6	1.3	1.5	13.3	13.3	14.1	14.5	13.1	13.4	30.5	30	21	21.6	20.3	22.3
240	CT	2	21	1	5.4	5	5.6	2.6	7.6	4	8.4	8.9	8.8	11.1	7.7	5.7	4.2	4.3	5.7	5.5	5.8	5.9	16.1	16	3.3	3.4	1.9	1.9	9.2	8.6	11.2	11	10.2	10	25.8	25	17.6	17.8	18.1	17.6
241	CT	2	32.1	2	5	6.1	6.6	2.8	7	5.5	11.8	9.2	14.4	15.3	15.1	9.9	3.8	3.8	6.7	6.8	5.5	4.7	12.8	13.2	4.8	4.7	1.5	1.5	9	9.6	9	10.1	11.5	16.7	29.9	27.7	18.4	18.8	22.8	22.4
242	CT	1	26	2	4.7	5.3	6.4	3	8.5	4.7	14.2	14.9	16.2	13.6	15.4	10.2	4.9	4.6	5.8	5.7	5.3	5.2	18.2	18.3	3.6	3.8	2.2	2.3	9	9.3	11.8	11.7	10.6	12.4	34.8	34.6	20.6	22.9	17.1	19.5
243	CT	1	33.8	2	5.9	7.4	6.6	2.5	11	5.1	15.9	12.4	19.7	15.5	15.5	9.5	4.7	4.6	7.3	7.1	5.7	6.6	18	17.7	5	4.8	1	1	13	12.8	14.5	13.9	17.6	18	28.8	31.6	23	22.9	25.8	28.4
244	CT	1	30.7	2	7.6	6.6	10	6	11.8	6.3	13.2	13.4	13.2	16.8	12.5	10.2	5.2	5.2	8.5	8.4	5.6	5.8	19	18.9	4.1	4.8	2.1	2.1	12	11.6	17.1	16.2	15.9	15.5	30.4	33.4	30.1	28.7	27.7	28.3
245	CT	2	25.5	2	4.6	5.2	4.9	2.9	9	4.8	13.3	9.2	11.1	12.8	9.6	6.4	3.2	3.8	6.5	6.2	5.6	5.3	12	12	4.4	4.4	2.1	2.1	9.1	10.5	11.9	12.3	9.4	10	20.5	20.9	19.2	18.8	17.3	16
246	CT	1	25.2	2	4.5	5.7	9.4	3.9	10.7	4.7	16	13.3	11.4	13.6	14.1	9.1	5.6	5	7.4	6.8	5.8	5.6	19.3	18.3	4	3.9	1	1.1	8.1	7.7	10.5	10.2	14.8	14.7	31	30.8	22.7	23.8	22.8	24.5
247	CT	2	17.6	1	5.7	6.1	6.5	2.9	6.6	4.1	15.4	11.3	9.5	11.1	9.5	5.8	3.8	3.7	5.5	5	5	4.4	12.1	12.1	3.3	3.1	1.3	1.3	10.5	10.4	9.9	9.6	10.6	9.9	26.6	26.6	22.1	21.9	22.8	21.6
248	CT	2	22.1	1	4.9	5.4	5	1.9	7	4.3	11.4	7	12.5	9.8	10	6.2	2.8	2.6	5	5	2.6	2.5	11.1	9.9	4.1	4.2	2	1.7	10.1	9.6	12.7	13	12.3	12.9	26.4	26.6	21.7	21.4	16	17.9
249	CT	2	18	1	4.5	5.1	8.7	2.9	11.2	6.4	13.5	10.7	12.8	11.5	10.1	5.2	2.6	2.5	5.4	5.9	5.6	4.9	15.1	13.7	4.5	4.7	2.8	2.6	9.9	9.5	12.7	12.5	9.3	10.2	21.5	21.3	18.6	18.4	14.2	15.7
250	CT	2	31.2	2	4.6	5.1	7.5	3.3	7.2	4.5	15.2	15	11.6	16	12.3	7.2	3.4	3.2	10.2	10.1	6.7	6.6	16.7	16.5	4.1	4	2	1.9	15.5	16.2	15.1	15.2	14	15.8	32.6	34.2	26.7	27.1	21.2	22
251	CT	2	22.4	1	4.8	4.8	5.2	2.1	6.4	4.1	15.6	8.6	9.8	13.7	11.7	6.3	4.1	4.1	6.9	6.6	4.3	4.3	13.9	13.8	3.8	3.6	1.8	1.8	11.2	11	10.8	11	14.9	16.1	25.8	26.9	23.3	25.3	24.3	24
252	CT	1	31.8	2	6.9	7	8.5	4.8	12.4	7	16.4	10.9	9.8	14.9	11.7	9.7	6.2	6.3	9.1	8.6	6.3	6.1	14.6	14.1	5	4.9	1.8	1.7	16.5	18	16.5	17.7	17.9	18.1	30.8	31.1	27.9	28.9	22.6	23.1
253	CT	2	24.2	1	4.4	4.7	4.6	2.8	10.5	5.7	16.2	9.8	11.3	12.1	9.1	4	3.6	3.3	6.1	6.1	4.1	3.9	14.1	13	3.8	3.7	1.7	1.8	8.8	9.6	10.2	10.3	13.8	13.8	25.6	24.4	22.3	21.7	19.9	20.3
254	CT	2	28.5	2	6.5	7.5	8.8	3	6.3	4.6	11.5	11	7.8	12.5	12.9	8.3	3.9	3.8	6.6	6.5	5	5.2	12.7	12.4	3.4	3.4	1.6	1.6	11.6	12	12.6	12.9	15.2	16.5	29.7	29.6	21.4	21.3	20	20.4
255	CT	1	21.6	1	5.3	5.6	6	2.7	10.5	6.4	17.1	14.4	13.2	14.3	13	11.6	3.9	4	6.9	7.2	4.3	4.1	13.7	13.8	4.2	4.4	1.2	1.2	9.5	9.7	12.2	12.6	17.3	16.8	35.7	35.9	25.3	24.5	30.9	31
256	CT	1	26.5	2	4.9	4.7	7.1	4.7	12.8	5.9	15.9	10.1	12	11.6	10.8	8.9	5.5	5.6	7.3	7.1	5.3	5.4	16.4	15.1	4.1	4	1.8	1.8	13.6	14.6	16.5	15.8	19.7	20	27.4	27.6	24.9	24.7	24.8	25
257	CT	2	38.1	2	8.1	8.5	8.4	3.7	12.3	6.2	11	10.8	12.5	15.1	12.3	6.5	3	2.8	10.2	10.2	5.6	5.5	19.1	19.4	3.9	3.7	1	1.1	18.3	20.4	18.9	18.9	24.4	22	35.3	36	32.5	30.1	31	30.3
258	CT	2	27.3	2	5.1	4.9	5.6	2.1	11.6	5.4	10.7	9.9	9	12.7	8.8	5.2	4	3.9	6.4	6	5	4.9	13.7	13.7	3.3	3.4	1.3	1.5	9.8	9.6	13.3	13.4	14	13.7	34.5	33.4	25	25	26.1	25.5
259	CT	1	22.2	1	4.8	5.5	6.7	2.3	8.8	6.2	15.7	11.2	12.2	13.4	11.7	5.1	4	3.6	6.4	6.5	3.5	3.6	13.9	14	4.5	4.4	1.1	1.2	9.8	9.2	12.7	12.7	18.3	18	25.3	25.2	22	22.7	23.9	24.2
260	CT	2	34.6	2	6.5	7	6.7	2.4	11.2	5.4	13.4	11.3	16.2	12.3	12.3	8.7	4.6	4.4	8.6	8.5	8.2	7.1	16.6	16.4	3.4	3.4	1.8	1.8	16.1	17.3	16.6	15.5	23	22.2	38.3	37.3	22.9	24.7	30.8	30.4
261	CT	1	21.2	1	4.7	6.4	7.7	2.8	8.9	6.3	20.4	14.2	14.1	17	11.3	7.7	3.7	3.7	7.4	7.3	3.7	3.6	8.9	9	4.9	4.6	2.4	2.4	8.3	8.4	11.6	11	12.8	11	26	25.9	24.2	22.3	25.5	23.5
262	CT	2	26.8	2	4.9	5.7	6	3.2	6.5	5.6	14.7	13.2	15.5	18.4	20.1	8.8	3.8	3.7	5.7	5.6	4.5	4.6	15	15	5.5	5.5	1.1	1	15	14.7	16.1	15.1	22.6	22.4	34.2	35.7	25.2	24.5	29.2	29.9
263	CT	2	18.6	1	6.2	7.3	6.3	1.8	6.7	4.1	15.2	8.6	10.4	7.5	7.5	6.4	3.6	3.6	5.3	5.3	6.3	6.4	11.3	13	3.4	3.3	1.4	1.3	8.7	8.8	11	11.4	8.4	8	17	16.1	16.6	16	13.7	13.7
264	CT	1	24.2	1	4.2	4.8	7.1	2.4	8.6	6.2	14.1	11.1	13	13	12.5	9.1	3.9	4.1	6	5.8	4.1	4.1	15.8	16	3.9	3.5	1	1	11	9.9	11.6	11.5	12.3	12.3	27.6	32.2	19.8	21.8	26	24.2
265	CT	2	18.9	1	5.1	6.1	5.9	2.2	7.4	5	11.5	9.1	10	11.3	10.9	7.6	3.2	3.2	5.3	5	2.3	2.3	7.5	7.2	3.4	3.5	1	0.9	6.5	6.6	10.3	11.2	9.4	9.8	25	25.1	18.4	18	20.5	21.1
266	CT	2	21.8	1	4.5	4.4	3.9	2.6	7.4	5.2	8.6	7.1	12.7	10.2	10.9	4.9	2.8	2.7	5.4	5.3	3.5	3.5	13	12.2	3.3	3.2	0.9	1.1	8.1	8.1	9.9	9.9	9.2	11	21.3	21.8	16.9	18.3	17.5	18.5
267	CT	2	24.3	1	5.5	5.7	6.1	3	9.4	6.2	13.1	9	9.9	12.7	11.2	5	3.5	3.7	7.3	7.6	5.8	6	15.4	15.3	3.8	3.7	1.5	1.7	12.2	12.9	12.8	14.9	12.9	12.6	28.4	29.2	24.2	23.6	24.5	23.3
268	CT	1	28.4	2	7.6	8.1	12.3	4.2	12.5	7	18.2	14.5	11.1	15.6	14.2	10.9	6.8	6.8	8.7	9.6	7	7	18.1	17.9	4.9	4.9	1.2	1.2	15.8	16.5	15.7	15.2	16	13	35.5	33.6	28.3	28.5	31.6	30.6
269	CT	1	30.1	2	5.8	6.4	7.5	2.9	8.3	4.2	14.6	10.6	12.4	14.9	14.1	11.7	5.7	5.4	6.9	6.7	6.1	6.2	12.4	13.1	3.8	3.8	1.4	1.3	17.1	17.7	16.4	16.7	18.5	18	31.7	30.3	24.6	24.4	26	25.9
270	CT	1	23.8	1	5	6.3	7.3	3.4	8.7	4.4	17.9	14.2	15.8	9.4	9	6.6	4.4	4.5	6.3	6.4	6.9	6.5	16.1	16.2	4.3	4.2	1.4	1.4	15.9	15.9	12.4	12.2	18.7	17.8	24.2	24.3	23.1	22.1	21	21.3
271	CT	1	31.2	2	6.8	6.9	7.2	5.2	10.6	5.6	16.8	15.3	13.4	15.8	15	11.1	3.8	3.8	9.3	9.4	8.6	9.1	18.9	19	5.2	5	2.4	2.3	17	18.2	13.5	13.5	24.9	24.7	33.1	33.3	27	30.2	31.9	29.8
272	CT	1	22.2	1	5.4	7.6	6.8	3	10.1	4.8	17.4	13.4	12.1	12.1	11.1	8.5	4.1	4.1	6.3	6.3	4.7	4.7	10.6	11	4.4	4.2	0.9	1	9.5	9.5	12.3	12.3	13.1	13.4	26.2	26.9	22	22.5	23.8	23.8
273	CT	1	19.6	1	4.9	6.5	7.3	2.3	10.6	7.2	17.7	11	14.6	16.2	13.7	9.3	4.3	4.2	6.8	6.6	3.5	3.2	10.9	10.9	4.6	4.8	1.7	1.5	9	8.7	12.2	11.3	14.2	14.4	24.7	24.6	23.9	24.3	21.9	23.3
274	CT	1	23.5	1	5.4	7.6	6.8	3	10.1	4.8	17.4	13.4	12.1	12.1	11.1	8.5	4.2	4.3	5.1	5.3	3.4	3.3	14.3	14.6	3.8	0.5	1.2	1.3	9.1	9.1	11.2	10.7	12	12.4	27	27.5	22.9	22.3	22.6	22.1
275	CT	2	23.8	1	4.8	5.1	4.6	2.4	9.4	7	14.7	12.9	11.8	11.5	9.5	6.1	2.4	2.5	4.8	5	3.4	3.4	11.6	11.2	4.6	4.3	1.5	1.4	6.5	6.7	9.1	9	10.3	9.7	27.7	28.1	17.2	18.3	17	17.1
276	CT	1	31.6	2	4.3	5.3	6.8	3.7	12.2	5.6	18.9	11.7	11.5	12.7	12.5	9.3	4.4	4.3	7.3	7.3	3.3	3.5	13.4	13.1	4.4	4.4	1.4	1.4	11.7	11.9	15.9	16.3	21.5	21.3	28.5	29.7	21.7	22.1	25.2	26
277	CT	1	23.8	1	5.9	7.4	8.6	3.4	6.4	5	19.3	13.7	10	13	10.8	8	4.5	4.3	7.6	7.1	5.6	5.3	13	11.9	4.2	3.9	1.9	1.9	13.4	13.8	12.9	13.9	14.3	14	29.6	29.6	23.5	23.6	28.6	26.8
278	CT	1	22.7	1	5.9	6.6	7.5	4.3	11	6.2	17.8	12	11.5	14.4	13.7	7.6	5.1	4.9	7.9	7.4	3.7	3.6	16.5	17.5	4.1	4.2	1.6	1.5	13.3	13.1	14.1	14.4	16.3	15.9	29.4	29.3	26.1	26.7	26.8	26.1
279	CT	1	27.7	2	7.7	6.1	7.4	4.8	10.4	5.7	18.8	11.8	11.1	12.7	13.6	10.2	5.6	5.6	6.9	6.9	6.8	6.7	18.3	18.5	6	6	1.5	1.4	11.1	11.7	17.5	17	22.5	21.7	30.9	28.7	24	24	18.3	17.5
280	CT	2	23.2	1	5.2	5	6.2	2.4	6.2	3.8	14.6	10.2	9.7	12.3	10.9	5.8	2.9	2.9	5.2	5	3.6	3.6	12.5	12.1	3.7	3.7	1.6	1.7	9.4	9	12.3	12.3	11.5	11.6	28.8	27.4	20.6	19.5	17.5	17
281	CT	1	19.1	1	4.6	5.6	8.4	2.2	5.8	4.2	14.4	14.4	10.5	10.2	8.2	5.4	3.6	3.5	6	6.2	4.1	4.2	10.7	10.4	3.6	3.7	1	1	9.1	9.8	13.7	14.1	9.4	9.5	24.4	25.6	20	21.8	15.7	16.2
282	CT	1	28.9	2	5.8	6.2	7.5	3.7	9.5	5.6	15.9	10.9	11.6	13.7	13	11.5	5.7	5.9	6.7	6.7	5.8	5.6	15.8	15.9	3.9	3.7	1.3	1.4	14	14.8	13.7	14	22.9	24.6	30.5	31.2	26.9	28.5	27.1	27.6
283	CT	1	26.3	2	6.6	6.4	7.6	3.2	12	8.3	17.8	11	12.1	15.6	11.7	14.4	4.8	4.3	8.1	8.2	6.3	6.3	15.9	16.1	5.5	5.3	1.3	1	13.6	14.5	15	13.1	15.4	15.7	20.7	20	19.8	19.1	19.3	19.2
284	CT	1	29.9	2	6.4	6.8	7.8	3.1	6.8	5.1	15.3	10.4	10.6	15.1	13	12.6	6.1	6.1	8.8	9	6.1	6.5	16.2	15.2	4.4	4.5	1.6	1.6	16.7	15	16.8	15.1	20.4	21.9	34.5	38.4	29.1	26.6	26.4	22.6
285	CT	1	28.7	2	7.1	8	9.9	3.7	9.1	5.7	14.9	15.5	12.9	20	17.4	12.2	4.3	4.7	7.2	7.5	6.8	7.2	20	21.4	4.7	4.8	1.4	1.5	19.7	20.1	17.2	16.1	22.5	22.3	34.6	35.3	32.3	32.8	30.1	32.9
286	CT	2	21.5	1	5	5.4	6.4	4.2	7.4	6.3	12.9	10.8	17.2	14.1	12.4	6.7	3.3	3.4	4.7	4.7	6.1	6.7	13.3	13.6	5.5	5.4	2.2	2.2	10.9	12.5	12.3	11.1	14.3	12.9	27.1	26.1	24.1	24	24.6	21.8
287	CT	1	24.8	1	7.2	7.7	9	4.5	10.8	5.8	19.7	13.8	9.6	17.4	12	6.6	2.9	2.9	7.2	7.1	4.3	4	14.8	14.5	5.2	5.1	1.7	1.5	8.2	7.9	12.5	12.2	14	14	25.6	25.4	23.1	22.6	21.6	22
288	CT	1	20.9	1	3.2	4.1	6	4.2	12.6	7	15.7	12.8	18.6	11.4	8.9	5.6	2.6	2.6	4.1	4.2	3.3	3.3	13.3	13.6	5.7	5.8	1.1	1.2	7	7.1	9.6	9.7	9.9	9.6	23.3	23	17.4	17.4	21.6	20.9
289	CT	2	30.5	2	5.1	5.5	5	2.3	10	5.6	15.2	9.3	14.7	11.9	13.1	5	3.1	3.1	5.5	5.6	5	4.9	11.9	12.7	3.9	3.8	1.2	1.3	11.2	11.5	11.8	10.8	12.4	12	24.1	24.5	19.9	19.4	16.4	17.6
290	CT	2	18.6	1	4.5	4.3	6.3	2.9	7.6	4.9	11.8	12	10.4	10.8	8.3	5.1	3.9	3.6	5.3	5.2	5.2	5.1	13.5	13.4	3.4	3.5	1.8	2	9.4	8.1	10.3	9.6	9.1	8.3	25	24.9	23.7	21.6	24	25.3
291	CT	1	29.3	2	5.6	5.8	7.7	3.5	9.2	4.6	19.7	15.9	10	13.7	11.5	7.8	3.5	3.3	6.8	7.2	7.1	6.8	16.4	14.9	3.9	4.1	2.5	2.6	10.8	11	13.4	14.4	11	11.6	32.6	32.1	24.3	22.1	18.2	19
292	CT	2	26.7	2	5.5	5.7	6	5.9	7.9	3.9	11.2	8.5	9.4	12.2	10.7	8.1	2.7	2.6	5.6	5.5	3.9	3.9	16.2	16.5	4.1	4.1	2	2.1	11.3	11.1	12	13.3	12.1	10.3	22.5	21.5	21.5	20.5	17.8	17.4
293	CT	1	21.5	1	4.4	5	6.5	2.8	5.1	4.3	12.8	10.4	11.5	10.8	8.1	5.6	2.9	3	4.6	4.6	4	3.9	14.5	14.6	4.1	4	1.5	1.6	6.6	6.4	12.4	12.2	10.7	9.3	28.6	27.1	16.3	16.3	16.6	16.6
294	CT	2	21.7	1	5.5	6.6	6.9	1.5	5	4.3	13.5	10.7	15.1	13.3	12.1	6.9	2.3	2.3	6.1	6.1	4.4	4.5	13	12.7	3.5	3.4	1.3	1.2	7	7	9.9	10.4	9.2	8.4	17.5	16	18.6	15.3	25.3	23.9
295	CT	1	31.9	2	7	7.4	9.1	4.3	11.8	6.7	16.2	12	11.8	15.5	10.5	11.5	3.8	3.8	9.3	9.3	7.7	7.9	18.6	18.9	4.5	4.5	1.6	1.6	16.5	16.7	14.4	14.5	23.2	21.4	33.5	33	27.9	27.2	22.9	23.1
296	CT	2	25	2	5.4	5.4	5.2	2.8	9.6	4	10.6	10.8	8.5	10.4	7.2	3.2	3.5	3.5	4.9	4.9	6	5.9	15.6	15.6	3.4	3.3	1.9	2	12.1	12.1	13	13.6	8.9	8.9	29.3	29.2	23.5	23.4	24.3	25.7
297	CT	1	23.2	1	6	6.5	10	2.7	9.4	5.4	11.9	16.8	11.3	15	11.6	10.9	5.3	5.3	7	7	10.4	10.7	18.7	18.9	3	3	2	2.1	15.5	15.7	15.7	15.7	16.2	16.1	36.7	38.8	26.3	25.6	22.2	23.2
298	CT	2	20.8	1	3.6	3.9	3.7	1.9	8.6	3.7	12	7.7	10.6	10.2	8.7	4.2	2.3	2.4	3.2	3.1	3.3	3.3	10.5	9.5	3.2	3.3	1.9	1.7	7.8	7.7	11.7	11.6	10.6	10.4	22.8	22.4	18.1	18.4	19.7	18.6
299	CT	1	28.4	2	6	7	9.4	4.6	11.9	6.5	15.8	11	13.2	16.7	14.8	10.6	4.1	4.1	9	9	6.8	6.6	11.8	12.1	4.4	4.5	1.4	1.4	15.6	15.7	18.1	18.4	21.3	21.7	30.5	33.9	26.8	27.7	27.1	30.3
300	CT	2	42.7	2	6.8	6.3	7.2	3.9	11.1	4.8	9.2	9.4	8.7	13	12.5	7.4	5.5	5.6	7.2	7	9.1	8.9	17.3	17.2	2.8	2.9	1.2	1.2	14.9	14.9	13.7	13.5	18.5	19.7	29.2	29.7	26	25.9	25.5	25.4
